# Supplementary material for: Interventions Effective in Decreasing Burden in Caregivers of Persons with Dementia: A Meta-Analysis
Source: Nurs Rep. 2024 Apr 15;14(2):931–45. doi: 10.3390/nursrep14020071 (PMC11036232; doi:10.3390/nursrep14020071)
Supplement: Supplementary file 1 [file nursrep-14-00071-s001.zip]

Archive with 1 entries (1 files):
- nursrep-2889834-supplementary.pdf
